# Supplementary material for: Efficient Photocatalytic Degradation of Malachite Green in Seawater by the Hybrid of Zinc-Oxide Nanorods Grown on Three-Dimensional (3D) Reduced Graphene Oxide(RGO)/Ni Foam
Source: Materials (Basel). 2018 Jun 13;11(6):1004. doi: 10.3390/ma11061004 (PMC6025546; doi:10.3390/ma11061004)
Supplement: Supplementary file 1 [file materials-11-01004-s001.zip]

Archive with 3 entries (2 files):
- materials-308042-supplementary materials/
- materials-308042-supplementary materials/materials-308042-supplementary materials.pdf
- materials-308042-supplementary materials/Video for Supplementary.avi
